# Supplementary material for: Differential methylation EPIC analysis discloses cisplatin-resistance related hypermethylation and tumor-specific heterogeneity within matched primary and metastatic testicular germ cell tumor patient tissue samples
Source: Clin Epigenetics. 2021 Apr 6;13:70. doi: 10.1186/s13148-021-01048-y (PMC8025580; doi:10.1186/s13148-021-01048-y)
Supplement: Supplementary file 1 — Additional file 1: File S1. GO enrichment analysis, depicting the molecular functions of differentially hypermethylated and hypomethylated promoters among embryonal carcinoma samples belonging to a cisplatin resistant patient with poor clinical outcome and a cisplatin sensitive patient with good clinical outcome. Only significant (p<0.05) entries are displayed, ordered by decreasing odds ratio. [file 13148_2021_1048_MOESM1_ESM.xlsx]

## Sheet: CispR - CispS HYPERMETHYLATED
GOMFID	Pvalue	OddsRatio	ExpCount	Count	Size	Term
GO:0031726	0	125.962	0.0597	3	5	CCR1 chemokine receptor binding
GO:0031731	0.0021	41.7725	0.0717	2	6	CCR6 chemokine receptor binding
GO:0031730	0.0029	33.416	0.0836	2	7	CCR5 chemokine receptor binding
GO:0016004	0.0003	27.9799	0.1433	3	12	phospholipase activator activity
GO:0042379	0.0005	23.4138	0.1636	3	14	chemokine receptor binding
GO:0015347	0.0007	20.9812	0.1791	3	15	sodium-independent organic anion transmembrane transporter activity
GO:0004303	0.0073	18.56	0.1314	2	11	estradiol 17-beta-dehydrogenase activity
GO:0045236	0.0073	18.56	0.1314	2	11	CXCR chemokine receptor binding
GO:0015125	0.001	17.9817	0.203	3	17	bile acid transmembrane transporter activity
GO:0042056	0.0001	12.8288	0.4538	5	38	chemoattractant activity
GO:0033038	0.0025	12.5827	0.2747	3	23	bitter taste receptor activity
GO:0048019	0.0049	9.6755	0.3463	3	29	receptor antagonist activity
GO:0008009	0.0003	9.6153	0.5852	5	49	chemokine activity
GO:0016229	0.0064	8.673	0.3821	3	32	steroid dehydrogenase activity
GO:0005319	0.0021	4.8665	1.319	6	112	lipid transporter activity
GO:0004984	0	4.7681	4.2275	18	354	olfactory receptor activity
GO:0004930	0	4.3772	7.4324	28	636	G protein-coupled receptor activity
GO:0008528	0.0074	3.7039	1.7077	6	143	G protein-coupled peptide receptor activity
GO:0004252	0.0096	3.4978	1.8033	6	151	serine-type endopeptidase activity
GO:0038023	0	3.3369	16.3248	45	1367	signaling receptor activity
GO:0030546	0.0046	2.4303	5.6486	13	473	signaling receptor activator activity
GO:0005102	0.0048	1.7818	17.5242	29	1487	signaling receptor binding

## Sheet: CispR - CispS HYPOMETHYLATED
GOMFID	Pvalue	OddsRatio	ExpCount	Count	Size	Term
GO:0050436	0.002	74.5249	0.0787	2	3	microfibril binding
GO:0140031	0.002	74.5249	0.0787	2	3	phosphorylation-dependent protein binding
GO:0004459	0.0065	24.8386	0.1312	2	5	L-lactate dehydrogenase activity
GO:0004720	0.0065	24.8386	0.1312	2	5	protein-lysine 6-oxidase activity
GO:0031492	0	10.6124	1.4437	12	55	nucleosomal DNA binding
GO:0043425	0.0051	6.5012	0.7087	4	27	bHLH transcription factor binding
GO:0001102	0.0021	5.0003	1.3387	6	51	RNA polymerase II activating transcription factor binding
GO:0004715	0.0069	4.5641	1.2074	5	46	non-membrane spanning protein tyrosine kinase activity
GO:0045296	0.0002	2.6139	8.6096	21	328	cadherin binding
GO:0001228	0	2.5948	11.2345	27	428	DNA-binding transcription activator activity, RNA polymerase II-specific
GO:0043565	0.0023	2.5341	5.8525	14	234	sequence-specific DNA binding
GO:0000977	0.0039	2.4804	5.5361	13	216	RNA polymerase II transcription regulatory region sequence-specific DNA binding
GO:0001227	0.0047	2.3298	6.326	14	241	DNA-binding transcription repressor activity, RNA polymerase II-specific
GO:0046982	0.0001	2.3066	12.9932	28	495	protein heterodimerization activity
GO:0003682	0.0005	2.1065	14.1219	28	538	chromatin binding
GO:1990837	0.0001	2.0466	22.1016	42	842	sequence-specific double-stranded DNA binding
GO:0001067	0.0001	2.0045	20.8416	39	794	regulatory region nucleic acid binding
GO:0000978	0.0067	1.8103	13.8594	24	528	RNA polymerase II cis-regulatory region sequence-specific DNA binding
GO:0003700	0	1.7752	43.0744	70	1641	DNA-binding transcription factor activity
GO:0005488	0.0037	1.5678	357.844	376	14153	binding
GO:0003676	0.0001	1.5353	83.1304	114	3309	nucleic acid binding
